# Supplementary material for: Tumor Characteristics and Treatment Responsiveness in Pembrolizumab-Treated Non-Small Cell Lung Carcinoma
Source: Cancers (Basel). 2024 Feb 10;16(4):744. doi: 10.3390/cancers16040744 (PMC10887414; doi:10.3390/cancers16040744)
Supplement: Supplementary file 1 [file cancers-16-00744-s001.zip]

Archive with 1 entries (1 files):
- cancers-2810695-supplementary.xlsx
