# Supplementary material for: Tumor Characteristics and Treatment Responsiveness in Pembrolizumab-Treated Non-Small Cell Lung Carcinoma
Source: Cancers (Basel). 2024 Feb 10;16(4):744. doi: 10.3390/cancers16040744 (PMC10887414; doi:10.3390/cancers16040744)
Supplement: Supplementary file 1 [file cancers-16-00744-s001.zip › cancers-2810695-supplementary.xlsx]

## Sheet: Sheet1
Group	Mutation_TP53	Mutation_KRAS	Mutation_Other
RG	C238F		NOTCH1
	P278R, H179Q		CDKN2A, RAF1, TERT PROMOTER SNV, STK11, ATM
	D148Y		NF1, APC, PIK3R1
			ATM
	C733G	G12V	BRAF, AR E710D
	E271Q	G12V	STK11
	e343x	g13d	atm, gata3, kit
			BRAF, PIK3R1
	Y205f		CDKN2A, ATM, APC
		G12S	BRCA2,
	A159P, R175H		CDKN2A, NF2, APC, CDH1, PIK3R1, SMAD4, FBXW7
		G12C
	E286A, R306	Q61L	BRAF, IDH, MARP2K, PIK3CA,
	R337L	G12C	CDKN2A, VHL
		G12C	ABL1
		G12C	TSC2
	H193L		PIK3R1
			NRAS, BRAF
	g262v		CCND1, PIK3CA, CDKN2A, APC, CD274, PDCD1LG2, PIK3R1
		G12C	CTNNB1, BRCA1, PIK3CA
	T123M	Q61H
	K132N		KIF5Be15-RETe12, CDKN2A
	G266X,		NF1,TSC2, RET
		G12C	BRAF, ATM, SMAD4
	Y236C		NFE2L2, PTEN, CDKN2A
	C135F		TSC2, FGFR3e17-TACC3e10, RB1
			FBXW7
		G12A	NF1, IFITM3
	E171X		TSC2, STK11
	r337l		BRCA2, NRAS, APC, NF2, PIK3R1, TET2
		C12A
	Y	G12C
	Splice site SNV		BRAF(V600E), SMAD4
			CDKN2A,
		G12C	CDKN2A,
	R273L		MET, NRAS, ROS1
	V173G
	A159P		BRCA2, EGFR, NFE2LE, pik3r1, ATM, TERT2
			EGFR SLICE SITE SNV
		G12A	ATM, PIK3CA
SD	C445del
	R175H		CDKN2A, PIK3CA, ATM
			BRCA2
		G12C
		g12v
			EGFR, CDKN2A, NET, CDK6, BRAF EGFR
	R249S	G12C
		G13D	NRS, KEAP1, STK11
		G12F	BRCA2, ATM
	R273L	G12V	BAP1
			NF1
		G12C
		G12V
	G245V		STK11,FGFR2, APC, PDGFRA
			PIK3CA
			FGFR2, EZH2, TERT PROMOTER SNV, NOTCH1
		Q61R	APC
	E349fs
	N131Y, G154fs	G12C	TSC1, KIT , NTRK1. AR, ATM, KIT AMPLIFICATION
			BRCA2
PD		G13D
			EGFR
	S166X		EGFR, CTNNB1
		G12V	APC, NF1, PDCD1LG2
		g12c	CDKN2A, TET2
	L114FfsX35		GATA3
		G12V
		G12C	ATM, VHL
	c517g		PTEN, FGFR2
	G266R		DDR2, CDKN2A, GATA3, STK11
	H193L		ATM, MARPK1
		G12C
			EGFR, EML4-ALK, ARID1A
	V157F	G12C	APC
	E204X
	R273H, P142F		NRAS
		G12V
